# Supplementary material for: ESKIMO1 is a key gene involved in water economy as well as cold acclimation and salt tolerance
Source: BMC Plant Biol. 2008 Dec 7;8:125. doi: 10.1186/1471-2229-8-125 (PMC2630945; doi:10.1186/1471-2229-8-125)
Supplement: Additional file 1 — Transcriptomic data mining. Genes highly expressed, or highly repressed, between wild type and mutant, and expressed at around the background level in wild type or mutant (see Methods, Data processing), in control, drought or salt stress conditions. [file 1471-2229-8-125-S1.xls]

## Sheet: CONTROL
CONTROL CONDITION
Code AGI	Ratio	Annotation (GO TAIR 2006)	GO "cellular component" term	GO "cellular component" slim	GO "molecular function" term	GO "molecular function" slim	GO "biological process" term	GO "biological process" slim
Genes more than 5 x over expressed in esk1-5 than in wild type (ratio > 2,5) and weakly expressed in wild type
AT3G51860	4.11271	CAX3; cation:cation antiporter_ cation exchanger, putative (CAX3)	nucleus	nucleus	transcription factor activity	transcription factor activity	flower development	developmental processes
AT5G15500	3.79193	protein binding_ ankyrin repeat family protein	plastid	plastid	adenylylsulfate kinase activity	kinase activity | transferase activity	phosphorylation	other cellular processes | other metabolic processes
AT5G17220	3.69548	ATGSTF12 (GLUTATHIONE S-TRANSFERASE 26); glutathione transferase	membrane	other membranes	water channel activity	transporter activity	response to salt stress	response to stress | response to abiotic or biotic stimulus
AT5G42800	3.66572	DFR (DIHYDROFLAVONOL 4-REDUCTASE); dihydrokaempferol 4-reductase_ dihydroflavonol 4-reductase (dihydrokaempferol 4-reductase) (DFR)			3-methyl-2-oxobutanoate dehydrogenase (2-methylpropanoyl-transferring) activity	other enzyme activity	metabolic process	other metabolic processes
AT3G28220	3.63885	unknown protein_ meprin and TRAF homology domain-containing protein / MATH domain-containing protein
AT1G52000	3.29737	unknown protein_ jacalin lectin family protein	cytoplasm	other cytoplasmic components	molecular_function_unknown	unknown molecular functions	biological_process_unknown	unknown biological processes
AT2G32870	3.28151	unknown protein_ meprin and TRAF homology domain-containing protein / MATH domain-containing protein	nucleus	nucleus	protein binding	protein binding	regulation of transcription, DNA-dependent	transcription | other cellular processes | other metabolic processes
AT1G52030	3.14395	MBP2 (MYROSINASE-BINDING PROTEIN 2)_ myrosinase-binding protein, putative (F-ATMBP)	cellular_component_unknown	unknown cellular components	molecular_function_unknown	unknown molecular functions	biological_process_unknown	unknown biological processes
AT5G23020	3.09258	MAM-L (METHYLTHIOALKYMALATE SYNTHASE-LIKE)_ 2-isopropylmalate synthase 2 (IMS2)	cellular_component_unknown	unknown cellular components	tyrosine decarboxylase activity	other enzyme activity	amino acid metabolic process	other cellular processes | other metabolic processes
AT5G07990	2.98719	TT7 (TRANSPARENT TESTA 7); flavonoid 3prim-monooxygenase/ oxygen binding_ flavonoid 3prim-monooxygenase / flavonoid 3prim-hydroxylase (F3primH) / cytochrome P450 75B1 (CYP75B1) / transparent testa 7 protein (TT7)	cellular_component_unknown	unknown cellular components	homogentisate 1,2-dioxygenase activity	other enzyme activity	L-phenylalanine catabolic process	other cellular processes | other metabolic processes
AT1G18710	2.98257	DNA binding / transcription factor_ myb family transcription factor (MYB47)	cellular_component_unknown	unknown cellular components	translation initiation factor activity	nucleic acid binding	translational initiation	protein metabolism | other cellular processes | other metabolic processes | cell organization and biogenesis
AT5G03545	2.89201	unknown protein			molecular_function_unknown	unknown molecular functions	response to auxin stimulus	other biological processes
AT2G46680	2.83609	ATHB-7 (ARABIDOPSIS THALIANA HOMEOBOX 7)_ homeobox-leucine zipper protein 7 (HB-7) / HD-ZIP transcription factor 7	endomembrane system	other membranes	acid phosphatase activity	hydrolase activity	cellular response to phosphate starvation	response to stress | other cellular processes
AT1G52000	2.80985	unknown protein_ jacalin lectin family protein	nucleus	nucleus	DNA binding	DNA or RNA binding	regulation of transcription, DNA-dependent	transcription | other cellular processes | other metabolic processes
AT1G52410	2.5634	unknown protein_ caldesmon-related	endomembrane system	other membranes	molecular_function_unknown	unknown molecular functions	biological_process_unknown	unknown biological processes
AT5G53450	2.52597	ORG1; ATP binding / kinase/ protein kinase/ protein serine/threonine kinase_ protein kinase family protein	nucleus	nucleus	DNA binding	DNA or RNA binding	regulation of transcription	transcription | other cellular processes | other metabolic processes
AT4G11130	2.52527	RDR2 (RNA-DEPENDENT RNA POLYMERASE 2); RNA-directed RNA polymerase_ RNA-dependent RNA polymerase, putative	cellular_component_unknown	unknown cellular components	oxidoreductase activity	other enzyme activity	metabolic process	other metabolic processes
AT5G10760	2.52246	pepsin A_ aspartyl protease family protein	endomembrane system	other membranes	lipid binding	other binding	lipid transport	transport
AT3G57260	2.50082	BGL2 (PATHOGENESIS-RELATED PROTEIN 2); glucan 1,3-beta-glucosidase/ hydrolase, hydrolyzing O-glycosyl compounds_ glycosyl hydrolase family 17 protein	cytoplasm	other cytoplasmic components	glutathione transferase activity	transferase activity	toxin catabolic process	other cellular processes | other metabolic processes
Genes between 3 and 5 times more expressed in esk1-5 than in wild type (1,5 <ratio< 2,5) and weakly expressed in wild type
AT1G62290	2.46799	aspartic-type endopeptidase/ pepsin A	cellular_component_unknown	unknown cellular components	nucleotide binding	nucleotide binding	biological_process_unknown	unknown biological processes
AT4G15530	2.39134	ATP binding / kinase/ transferase, transferring phosphorus-containing groups_ pyruvate phosphate dikinase family protein			molecular_function_unknown	unknown molecular functions	biological_process_unknown	unknown biological processes
AT2G25625	2.35823	unknown protein	mitochondrion	mitochondria	molecular_function_unknown	unknown molecular functions	biological_process_unknown	unknown biological processes
AT1G02850	2.16659	hydrolase, hydrolyzing O-glycosyl compounds_ glycosyl hydrolase family 1 protein	myrosinase complex	other cytoplasmic components | other intracellular components	sugar binding	other binding	cell adhesion	other cellular processes
AT2G41410	2.04732	calcium ion binding_ calmodulin, putative	nuclear speck	nucleus | other intracellular components	RNA binding	DNA or RNA binding	nuclear mRNA splicing, via spliceosome	other cellular processes | other metabolic processes
AT5G47560	2.02641	ATSDAT/ATTDT; malate transporter/ sodium:dicarboxylate symporter_ sodium/dicarboxylate cotransporter, putative	cellular_component_unknown	unknown cellular components	inorganic anion transmembrane transporter activity	transporter activity	cadmium ion transport	transport
AT2G34490	2.0219	CYP710A2; heme binding / iron ion binding / monooxygenase/ oxygen binding
AT1G48750	2.01017	lipid binding clathrin binding	cellular_component_unknown	unknown cellular components	molecular_function_unknown	unknown molecular functions	biological_process_unknown	unknown biological processes
AT1G77760	1.92163	NIA1 (NITRATE REDUCTASE 1)_ nitrate reductase 1 (NR1)	cellular_component_unknown	unknown cellular components	inorganic anion transmembrane transporter activity	transporter activity	cadmium ion transport	transport
AT3G02020	1.82564	amino acid binding / aspartate kinase_ aspartate kinase, lysine-sensitive, putative			binding	other binding	biological_process_unknown	unknown biological processes
AT2G04795	1.69674	unknown protein	chloroplast	chloroplast
AT2G17040	1.69385	ANAC036; transcription factor_ no apical meristem (NAM) family protein	cytoplasm	other cytoplasmic components	glutathione transferase activity	transferase activity	toxin catabolic process	other cellular processes | other metabolic processes
AT1G80830	1.65947	NRAMP1; manganese ion transporter/ metal ion transporter
AT1G56650	1.6458	PAP1 (PRODUCTION OF ANTHOCYANIN PIGMENT 1); DNA binding / transcription factor_ myb family transcription factor (MYB75)	nucleus	nucleus	DNA binding	DNA or RNA binding	regulation of glucosinolate biosynthetic process	other cellular processes | other metabolic processes
AT3G46900	1.61095	COPT2; copper ion transporter_ copper transporter, putative	endoplasmic reticulum	ER	oxidoreductase activity, acting on paired donors, with incorporation or reduction of molecular oxygen, NADH or NADPH as one donor, and incorporation of one atom of oxygen	other enzyme activity	glucosinolate biosynthetic process	other metabolic processes
AT4G19170	1.60157	NCED4 (NINE-CIS-EPOXYCAROTENOID DIOXYGENASE 4)_ 9-cis-epoxycarotenoid dioxygenase, putative / neoxanthin cleavage enzyme, putative / carotenoid cleavage dioxygenase, putative			molecular_function_unknown	unknown molecular functions	response to auxin stimulus	other biological processes
AT4G28270	1.60001	protein binding / ubiquitin-protein ligase/ zinc ion binding_ zinc finger (C3HC4-type RING finger) family protein	endomembrane system	other membranes	molecular_function_unknown	unknown molecular functions	biological_process_unknown	unknown biological processes
AT5G43780	1.56978	APS4_ sulfate adenylyltransferase 4 / ATP-sulfurylase 4 (APS4)	peroxisome	other cytoplasmic components | other intracellular components	citrate (SI)-synthase activity	transferase activity	fatty acid beta-oxidation	other cellular processes | other metabolic processes
AT1G01250	1.54404	DNA binding / transcription factor_ AP2 domain-containing transcription factor, putative	endomembrane system	other membranes	molecular_function_unknown	unknown molecular functions	biological_process_unknown	unknown biological processes
AT1G51090	1.53641	metal ion binding_ heavy-metal-associated domain-containing protein	cellular_component_unknown	unknown cellular components	DNA binding	DNA or RNA binding	biological_process_unknown	unknown biological processes
AT1G76590	1.51525	binding_ zinc-binding family protein	plastoglobule	plastid | chloroplast | other cytoplasmic components | other intracellular components
Genes between 2 and 3 times more expressed in esk1-5 than in wild type (1 <ratio< 1,5) and weakly expressed in wild type
AT1G16400	1.4834	CYP79F2; oxygen binding
AT1G78490	1.37776	CYP708A3; heme binding / iron ion binding / monooxygenase/ oxygen binding	chloroplast	chloroplast	sulfate adenylyltransferase (ATP) activity	transferase activity	sulfate assimilation	other cellular processes | other metabolic processes
AT3G18290	1.36479	EMB2454; protein binding / ubiquitin-protein ligase/ zinc ion binding_ zinc finger protein-related	nucleus	nucleus			abscisic acid mediated signaling	signal transduction
AT2G04110	1.36024	unknown protein	protein serine/threonine phosphatase complex	other cellular components	protein binding	protein binding	abscisic acid mediated signaling	signal transduction
AT1E59250	1.34386	EUGENE prediction	cellular_component_unknown	unknown cellular components	molecular_function_unknown	unknown molecular functions	biological_process_unknown	unknown biological processes
AT5G52640	1.33068	HSP81-1 (HEAT SHOCK PROTEIN 81-1); ATP binding / unfolded protein binding_ heat shock protein 81-1 (HSP81-1) / heat shock protein 83 (HSP83)	extracellular region	extracellular	alpha-amylase activity	hydrolase activity	carbohydrate metabolic process	other metabolic processes
AT1G76130	1.28828	ATAMY2; alpha-amylase_ alpha-amylase, putative / 1,4-alpha-D-glucan glucanohydrolase, putative			aspartate kinase activity	kinase activity | transferase activity	aspartate family amino acid biosynthetic process	other cellular processes | other metabolic processes
AT1G13360	1.243	unknown protein	cellular_component_unknown	unknown cellular components	molecular_function_unknown	unknown molecular functions	biological_process_unknown	unknown biological processes
AT1G69260	1.23795	unknown protein RPK1 (RECEPTOR-LIKE PROTEIN KINASE 1); kinase	chloroplast	chloroplast	molecular_function_unknown	unknown molecular functions	biological_process_unknown	unknown biological processes
AT1G35560	1.22765	transcription factor_ TCP family transcription factor, putative			microtubule binding	protein binding	autophagy	other cellular processes
AT5G54080	1.16913	HGO (HOMOGENTISATE 1,2-DIOXYGENASE); homogentisate 1,2-dioxygenase ATP binding / damaged DNA binding			protein binding	protein binding
Genes less than 5 x less expressed in esk1-5 than in wild type (ratio < 2,5) and weakly expressed in wild type
AT5G20630	-6.28561	GLP3 (GERMIN-LIKE PROTEIN 3); nutrient reservoir	extracellular matrix	other cellular components	manganese ion binding	other binding	response to cold	response to stress | response to abiotic or biotic stimulus
AT3G04290	-5.56386	carboxylic ester hydrolase/ hydrolase, acting on ester bonds_ GDSL-motif lipase/hydrolase family protein	endomembrane system	other membranes	carboxylesterase activity	hydrolase activity	lipid metabolic process	other metabolic processes
AT1G11850	-3.79493	unknown protein	endomembrane system	other membranes	molecular_function_unknown	unknown molecular functions	biological_process_unknown	unknown biological processes
AT4G28780	-3.32522	carboxylic ester hydrolase/ hydrolase, acting on ester bonds_ GDSL-motif lipase/hydrolase family protein	endomembrane system	other membranes	carboxylesterase activity	hydrolase activity	lipid metabolic process	other metabolic processes
AT2G15090	-3.32125	acyltransferase_ fatty acid elongase, putative	endomembrane system	other membranes	acyltransferase activity	transferase activity	fatty acid elongation	other cellular processes | other metabolic processes
AT1G23205	-3.32002	enzyme inhibitor/ pectinesterase/ pectinesterase inhibitor_ invertase/pectin methylesterase inhibitor family protein	endomembrane system	other membranes	pectinesterase inhibitor activity	other molecular functions	biological_process_unknown	unknown biological processes
AT5G08640	-3.22296	FLS (FLAVONOL SYNTHASE)_ flavonol synthase 1 (FLS1)	cellular_component_unknown	unknown cellular components	flavonol synthase activity	other enzyme activity	flavonoid biosynthetic process	other cellular processes | other metabolic processes
AT5G45670	-3.21564	carboxylic ester hydrolase/ hydrolase, acting on ester bonds_ GDSL-motif lipase/hydrolase family protein	endomembrane system	other membranes	carboxylesterase activity	hydrolase activity	lipid metabolic process	other metabolic processes
AT2G10940	-3.09648	lipid binding_ protease inhibitor/seed storage/lipid transfer protein (LTP) family protein	chloroplast thylakoid membrane	plastid | chloroplast | other membranes | other cytoplasmic components | other intracellular components	lipid binding	other binding	lipid transport	transport
AT4G12730	-2.94666	FLA2 (fasciclin-like arabinogalactan-protein 2)_ fasciclin-like arabinogalactan-protein (FLA2)	anchored to membrane	other membranes	molecular_function_unknown	unknown molecular functions	cell adhesion	other cellular processes
AT1G04800	-2.86164	unknown protein_ glycine-rich protein	endomembrane system	other membranes	molecular_function_unknown	unknown molecular functions	N-terminal protein myristoylation	protein metabolism | other cellular processes | other metabolic processes
AT4G38950	-2.59504	ATP binding / microtubule motor_ kinesin motor family protein	microtubule associated complex	other intracellular components	microtubule motor activity	other molecular functions	microtubule-based process	cell organization and biogenesis
AT1G24020	-2.57562	unknown protein_ Bet v I allergen family protein	cellular_component_unknown	unknown cellular components			defense response	other biological processes
AT5G51750	-2.51296	subtilase_ subtilase family protein	apoplast	extracellular	subtilase activity	hydrolase activity	proteolysis	protein metabolism | other cellular processes | other metabolic processes
Genes between 3 to 5 x less expressed in esk1-5 than in wild type (-2.5 < ratio < -1.5) and weakly expressed in wild type
AT2G17230	-2.40832	unknown protein_ phosphate-responsive 1 family protein	endomembrane system	other membranes	molecular_function_unknown	unknown molecular functions	biological_process_unknown	unknown biological processes
AT5G15350	-2.26291	copper ion binding / electron transporter_ plastocyanin-like domain-containing protein	anchored to membrane	other membranes	copper ion binding	other binding	electron transport	electron transport or energy pathways
AT2G04780	-2.25848	FLA7 (fasciclin-like arabinogalactan-protein 7)_ fasciclin-like arabinogalactan-protein (FLA7)	anchored to membrane	other membranes	molecular_function_unknown	unknown molecular functions	cell adhesion	other cellular processes
AT4G12420	-2.2217	SKU5; copper ion binding_ multi-copper oxidase, putative (SKU5)	anchored to membrane	other membranes	copper ion binding	other binding	cell tip growth	other cellular processes | cell organization and biogenesis
AT2G28190	-2.19332	CSD2 (COPPER/ZINC SUPEROXIDE DISMUTASE 2); copper, zinc superoxide dismutase_ superoxide dismutase (Cu-Zn), chloroplast (SODCP) / copper/zinc superoxide dismutase (CSD2)	chloroplast	chloroplast	copper, zinc superoxide dismutase activity	other enzyme activity	removal of superoxide radicals	other cellular processes | other metabolic processes
AT3G54560	-2.13951	DNA binding_ histone H2A.F/Z	nucleosome	other intracellular components	DNA binding	DNA or RNA binding	chromosome organization and biogenesis (sensu Eukaryota)	cell organization and biogenesis
AT5G51720	-1.97505	unknown protein	cellular_component_unknown	unknown cellular components	molecular_function_unknown	unknown molecular functions	biological_process_unknown	unknown biological processes
AT5G02890	-1.95089	transferase_ transferase family protein	cellular_component_unknown	unknown cellular components	transferase activity	transferase activity	biological_process_unknown	unknown biological processes
AT3G16660	-1.94096	unknown protein	endomembrane system	other membranes	molecular_function_unknown	unknown molecular functions	biological_process_unknown	unknown biological processes
AT5G16250	-1.91932	unknown protein	cellular_component_unknown	unknown cellular components	molecular_function_unknown	unknown molecular functions	biological_process_unknown	unknown biological processes
AT1G67750	-1.9085	pectate lyase	endomembrane system	other membranes	pectate lyase activity	other enzyme activity	biological_process_unknown	unknown biological processes
AT1G66940	-1.78336	unknown protein_ protein kinase-related	endomembrane system	other membranes	molecular_function_unknown	unknown molecular functions	biological_process_unknown	unknown biological processes
AT1G48480	-1.7382	RKL1; ATP binding / kinase/ protein serine/threonine kinase_ leucine-rich repeat transmembrane protein kinase, putative	endomembrane system	other membranes	ATP binding	nucleotide binding	protein amino acid phosphorylation	protein metabolism | other cellular processes | other metabolic processes
AT1G26210	-1.67443	unknown protein	cellular_component_unknown	unknown cellular components	molecular_function_unknown	unknown molecular functions	biological_process_unknown	unknown biological processes
AT1G65060	-1.61884	4CL3; 4-coumarate-CoA ligase	cellular_component_unknown	unknown cellular components	4-coumarate-CoA ligase activity	other enzyme activity	phenylpropanoid metabolic process	other cellular processes | other metabolic processes
AT3G53900	-1.54504	uracil phosphoribosyltransferase_ uracil phosphoribosyltransferase, putative / UMP pyrophosphorylase, putative / UPRTase, putative	chloroplast	chloroplast	uracil phosphoribosyltransferase activity	transferase activity	nucleoside metabolic process	other cellular processes | other metabolic processes
AT3G43720	-1.53565	lipid binding_ protease inhibitor/seed storage/lipid transfer protein (LTP) family protein	anchored to membrane	other membranes	lipid binding	other binding	lipid transport	transport
AT2G34510	-1.51076	unknown protein	anchored to membrane	other membranes	molecular_function_unknown	unknown molecular functions	biological_process_unknown	unknown biological processes
Genes between 2 to 3 x less expressed in esk1-5 than in wild type (-1.5 < ratio < -1) and weakly expressed in wild type
AT2G28950	-1.40799	ATEXPA6 (ARABIDOPSIS THALIANA EXPANSIN A6)	cellulose and pectin-containing cell wall	cell wall	molecular_function_unknown	unknown molecular functions	cellulose and pectin-containing cell wall loosening	cell organization and biogenesis
AT3G15520	-1.3969	peptidyl-prolyl cis-trans isomerase	chloroplast thylakoid lumen	plastid | chloroplast | other cytoplasmic components | other intracellular components	peptidyl-prolyl cis-trans isomerase activity	other enzyme activity	protein folding	protein metabolism | other cellular processes | other metabolic processes
AT4G38770	-1.37802	PRP4 (PROLINE-RICH PROTEIN 4)_ proline-rich family protein (PRP4)	cell wall	cell wall
AT3G14240	-1.36533	subtilase_ subtilase family protein	endomembrane system	other membranes	subtilase activity	hydrolase activity	proteolysis	protein metabolism | other cellular processes | other metabolic processes
AT3G28500	-1.31565	structural constituent of ribosome_ 60S acidic ribosomal protein P2 (RPP2C)	ribosome	ribosome	structural constituent of ribosome	structural molecule activity	translational elongation	protein metabolism | other cellular processes | other metabolic processes
AT1G21520	-1.29066	unknown protein	cellular_component_unknown	unknown cellular components	molecular_function_unknown	unknown molecular functions
AT3G50480	-1.19837	HR4 (HOMOLOG OF RPW8 4)_ broad-spectrum mildew resistance RPW8 family protein	endomembrane system	other membranes	molecular_function_unknown	unknown molecular functions	response to other organism	response to abiotic or biotic stimulus
AT4G12970	-1.18911	unknown protein	endomembrane system	other membranes	molecular_function_unknown	unknown molecular functions	biological_process_unknown	unknown biological processes
AT5G04160	-1.17976	organic anion transporter_ phosphate translocator-related	endomembrane system	other membranes	organic anion transmembrane transporter activity	transporter activity
AT5G10430	-1.1646	AGP4 (ARABINOGALACTAN-PROTEIN 4)	anchored to membrane	other membranes	molecular_function_unknown	unknown molecular functions

## Sheet: DROUGHT
DROUGHT STRESS
Code AGI	Ratio	Annotation (GO TAIR 2006)	GO "cellular component" term	GO "cellular component" slim	GO "molecular function" term	GO "molecular function" slim	GO "biological process" term	GO "biological process" slim
Genes more than 5 x over expressed in esk1-5 than in wild type (ratio > 2,5) and weakly expressed in wild type
/
Genes between 3 and 5 times more expressed in esk1-5 than in wild type (1,5 <ratio< 2,5) and weakly expressed in wild type
AT1G77760	2.49673	NIA1 (NITRATE REDUCTASE 1)_ nitrate reductase 1 (NR1)	cytosol	cytosol	nitrate reductase activity	other enzyme activity	nitrate assimilation	other metabolic processes
AT2G36120	2.13546	unknown protein_ pseudogene, glycine-rich protein
AT1G72260	1.83104	THI2.1 (THIONIN 2.1); toxin receptor binding_ thionin (THI2.1)	endomembrane system	other membranes	molecular_function_unknown	unknown molecular functions	defense response	other biological processes
AT3G28290	1.67654	AT14A_ integrin-related protein 14a	cellular_component_unknown	unknown cellular components	molecular_function_unknown	unknown molecular functions	biological_process_unknown	unknown biological processes
Genes between 2 and 3 times more expressed in esk1-5 than in wild type (1 <ratio< 1,5) and weakly expressed in wild type
AT5G52390	1.27814	unknown protein_ photoassimilate-responsive protein, putative	endomembrane system	other membranes	molecular_function_unknown	unknown molecular functions	biological_process_unknown	unknown biological processes
Genes less than 5 x less expressed in esk1-5 than in wild type (ratio < 2,5) and weakly expressed in wild type
/
Genes between 3 to 5 x less expressed in esk1-5 than in wild type (-2.5 < ratio < -1.5) and weakly expressed in wild type
AT5G42050	-2.43349	unknown protein			molecular_function_unknown	unknown molecular functions
AT1G32900	-2.00388	transferase, transferring glycosyl groups_ starch synthase, putative	chloroplast	chloroplast	transferase activity, transferring glycosyl groups	transferase activity	biosynthetic process	other metabolic processes
AT5G11330	-1.5749	oxidoreductase_ monooxygenase family protein	endomembrane system	other membranes	oxidoreductase activity	other enzyme activity	electron transport	electron transport or energy pathways
Genes between 2 to 3 x less expressed in esk1-5 than in wild type (-2.5 < ratio < -1.5) and weakly expressed in wild type
AT5G57550	-1.44404	XTR3 (XYLOGLUCAN ENDOTRANSGLYCOSYLASE 3); hydrolase, acting on glycosyl bonds_ xyloglucan:xyloglucosyl transferase / xyloglucan endotransglycosylase / endo-xyloglucan transferase (XTR3)	apoplast	extracellular	hydrolase activity, acting on glycosyl bonds	hydrolase activity	cellulose and pectin-containing cell wall biogenesis	cell organization and biogenesis
AT5G48870	-1.32997	SAD1 (SUPERSENSITIVE TO ABA AND DROUGHT 1) PKT2 (PEROXISOMAL 3-KETO-ACYL-COA THIOLASE 2); acetyl-CoA C-acyltransferase	nucleus	nucleus	RNA binding	DNA or RNA binding	response to abscisic acid stimulus	other biological processes
AT4G22570	-1.16548	adenine phosphoribosyltransferase/ transferase_ adenine phosphoribosyltransferase, putative	cytosol	cytosol	adenine phosphoribosyltransferase activity	transferase activity	adenine salvage	other cellular processes | other metabolic processes

## Sheet: SALT
SALT STRESS
Code AGI	Ratio	Annotation (GO TAIR 2006)	GO "cellular component" term	GO "cellular component" slim	GO "molecular function" term	GO "molecular function" slim	GO "biological process" term	GO "biological process" slim
Genes more than 5 x over expressed in esk1-5 than in wild type (ratio > 2,5) and weakly expressed in wild type
AT1G52690	4.50565	unknown protein_ late embryogenesis abundant protein, putative / LEA protein, putative	cellular_component_unknown	unknown cellular components	molecular_function_unknown	unknown molecular functions	embryonic development ending in seed dormancy	developmental processes
AT3G50970	3.98184	XERO2_ dehydrin xero2 (XERO2) / low-temperature-induced protein LTI30 (LTI30)	membrane	other membranes	molecular_function_unknown	unknown molecular functions	cold acclimation	response to stress | response to abiotic or biotic stimulus
AT5G52300	3.84087	RD29B (RESPONSIVE TO DESSICATION 29B)_ low-temperature-responsive 65 kD protein (LTI65) / desiccation-responsive protein 29B (RD29B)	cellular_component_unknown	unknown cellular components	molecular_function_unknown	unknown molecular functions	abscisic acid mediated signaling	signal transduction
AT4G34110	3.64909	PAB2 (POLY(A)-BINDING PROTEIN 2); RNA binding_ polyadenylate-binding protein 2 (PABP2)			RNA binding	DNA or RNA binding	translational initiation	protein metabolism | other cellular processes | other metabolic processes | cell organization and biogenesis
AT3G17520	3.55057	unknown protein_ late embryogenesis abundant domain-containing protein / LEA domain-containing protein	endomembrane system	other membranes			embryonic development ending in seed dormancy	developmental processes
AT3G62090	3.38336	PIL2 (PHYTOCHROME INTERACTING FACTOR 3-LIKE 2); transcription factor_ basic helix-loop-helix (bHLH) protein, putative	nucleus	nucleus	protein binding	protein binding	regulation of transcription	transcription | other cellular processes | other metabolic processes
AT5G01290	3.37402	mRNA guanylyltransferase/ phosphoprotein phosphatase phosphatidylethanolamine binding	cellular_component_unknown	unknown cellular components	mRNA guanylyltransferase activity	transferase activity	mRNA capping	other cellular processes | other metabolic processes
AT2G19900	3.34962	malic enzyme/ oxidoreductase, acting on NADH or NADPH, NAD or NADP as acceptor_ malate oxidoreductase, putative	cellular_component_unknown	unknown cellular components	malate dehydrogenase (oxaloacetate-decarboxylating) (NADP+) activity	other enzyme activity	malate metabolic process	other cellular processes | other metabolic processes
AT3G57010	3.32441	strictosidine synthase	endoplasmic reticulum	ER	strictosidine synthase activity	other enzyme activity	alkaloid biosynthetic process	other cellular processes | other metabolic processes
AT3G02480	3.28142	unknown protein_ ABA-responsive protein-related	cellular_component_unknown	unknown cellular components	molecular_function_unknown	unknown molecular functions	biological_process_unknown	unknown biological processes
AT5G13170	3.24883	unknown protein_ nodulin MtN3 family protein	membrane	other membranes
AT5G52310	3.20063	COR78 (COLD REGULATED 78)_ low-temperature-responsive protein 78 (LTI78) / desiccation-responsive protein 29A (RD29A)	cellular_component_unknown	unknown cellular components	molecular_function_unknown	unknown molecular functions	hyperosmotic salinity response	response to stress | response to abiotic or biotic stimulus
AT3G55610	3.18324	catalytic/ glutamate 5-kinase/ glutamate-5-semialdehyde dehydrogenase_ delta 1-pyrroline-5-carboxylate synthetase B / P5CS B (P5CS2)	cytoplasm	other cytoplasmic components	catalytic activity	other enzyme activity	hyperosmotic salinity response	response to stress | response to abiotic or biotic stimulus
AT4G11340	3.1079	transmembrane receptor_ Toll-Interleukin-Resistance (TIR) domain-containing protein	membrane	other membranes	transmembrane receptor activity	receptor binding or activity	defense response	other biological processes
AT2G41190	3.04865	amino acid permease	membrane	other membranes	amino acid transmembrane transporter activity	transporter activity	amino acid transport	transport
AT2G21590	2.99904	APL4; glucose-1-phosphate adenylyltransferase_ glucose-1-phosphate adenylyltransferase large subunit, putative / ADP-glucose pyrophosphorylase, putative	glucose-1-phosphate adenylyltransferase complex	other cellular components	glucose-1-phosphate adenylyltransferase activity	transferase activity	starch biosynthetic process	other cellular processes | other metabolic processes
AT3G57520	2.98496	hydrolase, hydrolyzing O-glycosyl compounds_ alkaline alpha galactosidase, putative	cellular_component_unknown	unknown cellular components	hydrolase activity, hydrolyzing O-glycosyl compounds	hydrolase activity	carbohydrate metabolic process	other metabolic processes
AT1G77120	2.979	ADH1 (ALCOHOL DEHYDROGENASE 1); alcohol dehydrogenase_ alcohol dehydrogenase (ADH)	cellular_component_unknown	unknown cellular components	alcohol dehydrogenase activity	other enzyme activity	cellular respiration	electron transport or energy pathways
AT2G21820	2.94034	unknown protein	cellular_component_unknown	unknown cellular components	molecular_function_unknown	unknown molecular functions	biological_process_unknown	unknown biological processes
AT5G17460	2.86589	unknown protein	mitochondrion	mitochondria	molecular_function_unknown	unknown molecular functions
AT1G77760	2.84732	NIA1 (NITRATE REDUCTASE 1)_ nitrate reductase 1 (NR1)	cytosol	cytosol	nitrate reductase activity	other enzyme activity	nitrate assimilation	other metabolic processes
AT5G59220	2.78921	catalytic/ protein phosphatase type 2C	chloroplast	chloroplast	protein phosphatase type 2C activity	hydrolase activity	response to abscisic acid stimulus	other biological processes
AT3G28290	2.73778	AT14A_ integrin-related protein 14a	cellular_component_unknown	unknown cellular components	molecular_function_unknown	unknown molecular functions	biological_process_unknown	unknown biological processes
AT3G55880	2.59289	unknown protein	cellular_component_unknown	unknown cellular components	molecular_function_unknown	unknown molecular functions	biological_process_unknown	unknown biological processes
AT5G25110	2.52424	CIPK25 (CBL-INTERACTING PROTEIN KINASE 25); ATP binding / kinase/ protein kinase/ protein serine/threonine kinase/ protein-tyrosine kinase_ CBL-interacting protein kinase 25 (CIPK25)			kinase activity	kinase activity	protein amino acid phosphorylation	protein metabolism | other cellular processes | other metabolic processes
Genes between 3 and 5 times more expressed in esk1-5 than in wild type (1,5 <ratio< 2,5) and weakly expressed in wild type
AT1G69260	2.40162	unknown protein	nucleus	nucleus			abscisic acid mediated signaling	signal transduction
AT4G27435	2.38411	unknown protein	endomembrane system	other membranes	molecular_function_unknown	unknown molecular functions	biological_process_unknown	unknown biological processes
AT4G02360	2.33141	unknown protein	endomembrane system	other membranes	molecular_function_unknown	unknown molecular functions	biological_process_unknown	unknown biological processes
AT4G27080	2.32421	ATPDIL5-4; electron transporter_ thioredoxin family protein			electron carrier activity	other enzyme activity	electron transport	electron transport or energy pathways
AT1G62710	2.07802	BETA-VPE; cysteine-type endopeptidase/ legumain_ vacuolar processing enzyme beta / beta-VPE	endomembrane system	other membranes	cysteine-type endopeptidase activity	hydrolase activity	proteolysis	protein metabolism | other cellular processes | other metabolic processes
AT1G17860	2.02808	endopeptidase inhibitor unknown protein	endomembrane system	other membranes	endopeptidase inhibitor activity	other molecular functions	biological_process_unknown	unknown biological processes
AT5G43840	1.99632	AT-HSFA6A; DNA binding / transcription factor_ heat shock transcription factor family protein	nucleus	nucleus	DNA binding	DNA or RNA binding	regulation of transcription, DNA-dependent	transcription | other cellular processes | other metabolic processes
AT4G34850	1.94123	acyltransferase beta-fructofuranosidase	cellular_component_unknown	unknown cellular components	acyltransferase activity	transferase activity	phenylpropanoid biosynthetic process	other cellular processes | other metabolic processes
AT4G16000	1.89675	unknown protein			molecular_function_unknown	unknown molecular functions	biological_process_unknown	unknown biological processes
AT5G22460	1.85247	catalytic_ esterase/lipase/thioesterase family protein	cellulose and pectin-containing cell wall	cell wall	catalytic activity	other enzyme activity	biological_process_unknown	unknown biological processes
AT5G13490	1.76821	AAC2; ATP:ADP antiporter/ binding_ ADP, ATP carrier protein 2, mitochondrial / ADP/ATP translocase 2 / adenine nucleotide translocator 2 (ANT2)	mitochondrial envelope	mitochondria | other cytoplasmic components | other intracellular components	ATP:ADP antiporter activity	transporter activity	purine nucleotide transport	transport
AT5G05410	1.68698	DREB2A; DNA binding / transcription factor/ transcriptional activator_ DRE-binding protein (DREB2A)	nucleus	nucleus	DNA binding	DNA or RNA binding	heat acclimation	response to stress | response to abiotic or biotic stimulus
AT1G72260	1.57658	THI2.1 (THIONIN 2.1); toxin receptor binding_ thionin (THI2.1)	endomembrane system	other membranes	molecular_function_unknown	unknown molecular functions	defense response	other biological processes
Genes between 2 and 3 times more expressed in esk1-5 than in wild type (1 <ratio< 1,5) and weakly expressed in wild type
AT2G30140	1.49766	UDP-glycosyltransferase/ transferase, transferring glycosyl groups / transferase, transferring hexosyl groups	cellular_component_unknown	unknown cellular components	transferase activity, transferring glycosyl groups	transferase activity	metabolic process	other metabolic processes
AT5G10300	1.49639	catalytic/ hydrolase_ hydrolase, alpha/beta fold family protein			hydrolase activity	hydrolase activity	biological_process_unknown	unknown biological processes
AT3G27210	1.46617	unknown protein	chloroplast	chloroplast	molecular_function_unknown	unknown molecular functions	N-terminal protein myristoylation	protein metabolism | other cellular processes | other metabolic processes
AT1G68550	1.43661	DNA binding / transcription factor_ AP2 domain-containing transcription factor, putative	nucleus	nucleus	DNA binding	DNA or RNA binding	regulation of transcription, DNA-dependent	transcription | other cellular processes | other metabolic processes
AT3G55940	1.40157	phosphoinositide phospholipase C/ phospholipase C_ phosphoinositide-specific phospholipase C, putative			phospholipase C activity	hydrolase activity	signal transduction	signal transduction
AT1G79245	1.37831	unknown protein
AT5G14580	1.36081	3prim-5prim-exoribonuclease/ RNA binding / nucleic acid binding_ polyribonucleotide nucleotidyltransferase, putative			3'-5'-exoribonuclease activity	hydrolase activity	RNA processing	other cellular processes | other metabolic processes
AT5G02490	1.34446	ATP binding_ heat shock cognate 70 kDa protein 2 (HSC70-2) (HSP70-2)	cytosol	cytosol	ATP binding	nucleotide binding	protein folding	protein metabolism | other cellular processes | other metabolic processes
AT1G07720	1.32212	acyltransferase_ beta-ketoacyl-CoA synthase family protein	endomembrane system	other membranes	acyltransferase activity	transferase activity
AT4G19390	1.25733	unknown protein	chloroplast	chloroplast	molecular_function_unknown	unknown molecular functions	biological_process_unknown	unknown biological processes
AT5G43450	1.22882	unknown protein_ 2-oxoglutarate-dependent dioxygenase, putative	cellular_component_unknown	unknown cellular components	1-aminocyclopropane-1-carboxylate oxidase activity	other enzyme activity	biological_process_unknown	unknown biological processes
AT5G50200	1.21283	WR3	endomembrane system	other membranes	nitrate transmembrane transporter activity	transporter activity	nitrate transport	transport
AT3G53990	1.19313	unknown protein_ universal stress protein (USP) family protein	cellular_component_unknown	unknown cellular components	molecular_function_unknown	unknown molecular functions	response to cold	response to stress | response to abiotic or biotic stimulus
AT5G19440	1.17986	alcohol dehydrogenase_ cinnamyl-alcohol dehydrogenase, putative (CAD)	cellular_component_unknown	unknown cellular components	alcohol dehydrogenase activity	other enzyme activity
AT2G38400	1.13542	AGT3 (ALANINE:GLYOXYLATE AMINOTRANSFERASE 3); alanine-glyoxylate transaminase/ pyridoxal phosphate binding / transaminase_ alanine--glyoxylate aminotransferase, putative / beta-alanine-pyruvate aminotransferase, putative / AGT, putative			alanine-glyoxylate transaminase activity	transferase activity
AT2G41870	1.13147	DNA binding_ remorin family protein	cellular_component_unknown	unknown cellular components	DNA binding	DNA or RNA binding	biological_process_unknown	unknown biological processes
AT1G34630	1.10225	unknown protein unknown protein	cellular_component_unknown	unknown cellular components	molecular_function_unknown	unknown molecular functions	biological_process_unknown	unknown biological processes
AT3G55760	1.06994	unknown protein
AT5G19875	1.0409	unknown protein	endomembrane system	other membranes	molecular_function_unknown	unknown molecular functions	biological_process_unknown	unknown biological processes
AT1G63010	1.03889	unknown protein_ SPX (SYG1/Pho81/XPR1) domain-containing protein	vacuolar membrane	other membranes | other cytoplasmic components | other intracellular components
AT4G34590	1.03385	GBF6; DNA binding / transcription factor_ bZIP transcription factor family protein	chloroplast	chloroplast	DNA binding	DNA or RNA binding	regulation of transcription, DNA-dependent	transcription | other cellular processes | other metabolic processes
AT5G27150	1.02571	NHX1 (NA+/H+ EXCHANGER); sodium:hydrogen antiporter_ sodium proton exchanger / Na+/H+ antiporter (NHX1)	vacuolar membrane	other membranes | other cytoplasmic components | other intracellular components	protein binding	protein binding	leaf development	developmental processes
AT1G73680	1.00771	oxidoreductase, acting on single donors with incorporation of molecular oxygen, incorporation of two atoms of oxygen / peroxidase_ pathogen-responsive alpha-dioxygenase, putative	cellular_component_unknown	unknown cellular components	oxidoreductase activity, acting on single donors with incorporation of molecular oxygen, incorporation of two atoms of oxygen	other enzyme activity	response to other organism	response to abiotic or biotic stimulus
Genes less than 5 x less expressed in esk1-5 than in wild type (ratio < 2,5) and weakly expressed in wild type
AT5G20630	-7.06458	GLP3 (GERMIN-LIKE PROTEIN 3); nutrient reservoir	extracellular matrix	other cellular components	manganese ion binding	other binding	response to cold	response to stress | response to abiotic or biotic stimulus
AT5G63180	-4.98032	lyase/ pectate lyase			lyase activity	other enzyme activity	biological_process_unknown	unknown biological processes
AT5G22580	-4.74388	unknown protein	cellular_component_unknown	unknown cellular components	molecular_function_unknown	unknown molecular functions	biological_process_unknown	unknown biological processes
AT3G04290	-4.54298	carboxylic ester hydrolase/ hydrolase, acting on ester bonds_ GDSL-motif lipase/hydrolase family protein	endomembrane system	other membranes	carboxylesterase activity	hydrolase activity	lipid metabolic process	other metabolic processes
AT4G28780	-4.25013	carboxylic ester hydrolase/ hydrolase, acting on ester bonds_ GDSL-motif lipase/hydrolase family protein	endomembrane system	other membranes	carboxylesterase activity	hydrolase activity	lipid metabolic process	other metabolic processes
AT2G10940	-4.20219	lipid binding_ protease inhibitor/seed storage/lipid transfer protein (LTP) family protein	chloroplast thylakoid membrane	plastid | chloroplast | other membranes | other cytoplasmic components | other intracellular components	lipid binding	other binding	lipid transport	transport
AT1G29660	-3.9083	carboxylic ester hydrolase/ hydrolase, acting on ester bonds_ GDSL-motif lipase/hydrolase family protein	endomembrane system	other membranes	carboxylesterase activity	hydrolase activity	lipid metabolic process	other metabolic processes
AT5G01015	-3.90703	unknown protein	endomembrane system	other membranes	molecular_function_unknown	unknown molecular functions	biological_process_unknown	unknown biological processes
AT5G02890	-3.83165	transferase_ transferase family protein	cellular_component_unknown	unknown cellular components	transferase activity	transferase activity	biological_process_unknown	unknown biological processes
AT1G24020	-3.81499	unknown protein_ Bet v I allergen family protein	cellular_component_unknown	unknown cellular components			defense response	other biological processes
AT5G15230	-3.74573	GASA4_ gibberellin-regulated protein 4 (GASA4) / gibberellin-responsive protein 4	endomembrane system	other membranes	molecular_function_unknown	unknown molecular functions	gibberellic acid mediated signaling	signal transduction
AT1G11850	-3.66853	unknown protein	endomembrane system	other membranes	molecular_function_unknown	unknown molecular functions	biological_process_unknown	unknown biological processes
AT1G80440	-3.6142	unknown protein_ kelch repeat-containing F-box family protein	cellular_component_unknown	unknown cellular components	molecular_function_unknown	unknown molecular functions	biological_process_unknown	unknown biological processes
AT1G67750	-3.59368	pectate lyase	endomembrane system	other membranes	pectate lyase activity	other enzyme activity	biological_process_unknown	unknown biological processes
AT5G48850	-3.5431	unknown protein_ male sterility MS5 family protein	cellular_component_unknown	unknown cellular components	binding	other binding	biological_process_unknown	unknown biological processes
AT2G15090	-3.43844	acyltransferase_ fatty acid elongase, putative	endomembrane system	other membranes	acyltransferase activity	transferase activity	fatty acid elongation	other cellular processes | other metabolic processes
AT2G28950	-3.36663	ATEXPA6 (ARABIDOPSIS THALIANA EXPANSIN A6)	cellulose and pectin-containing cell wall	cell wall	molecular_function_unknown	unknown molecular functions	cellulose and pectin-containing cell wall loosening	cell organization and biogenesis
AT4G24780	-3.25246	lyase/ pectate lyase	endomembrane system	other membranes	lyase activity	other enzyme activity	biological_process_unknown	unknown biological processes
AT3G48360	-3.14434	protein binding / transcription regulator_ speckle-type POZ protein-related	nucleus	nucleus	protein binding	protein binding	positive regulation of telomerase activity	other biological processes
AT1G04800	-3.0894	unknown protein_ glycine-rich protein	endomembrane system	other membranes	molecular_function_unknown	unknown molecular functions	N-terminal protein myristoylation	protein metabolism | other cellular processes | other metabolic processes
AT5G51750	-3.05609	subtilase_ subtilase family protein	apoplast	extracellular	subtilase activity	hydrolase activity	proteolysis	protein metabolism | other cellular processes | other metabolic processes
AT4G16980	-3.05308	nutrient reservoir_ arabinogalactan-protein family	endomembrane system	other membranes	nutrient reservoir activity	other molecular functions	biological_process_unknown	unknown biological processes
AT1G73600	-2.89079	S-adenosylmethionine-dependent methyltransferase/ methyltransferase/ phosphoethanolamine N-methyltransferase_ phosphoethanolamine N-methyltransferase 3, putative (NMT3)			phosphoethanolamine N-methyltransferase activity	transferase activity
AT5G13140	-2.7934	unknown protein			molecular_function_unknown	unknown molecular functions	biological_process_unknown	unknown biological processes
AT3G48720	-2.77584	transferase_ transferase family protein	cellular_component_unknown	unknown cellular components	transferase activity	transferase activity	biological_process_unknown	unknown biological processes
AT4G27290	-2.67991	ATP binding / protein kinase/ protein serine/threonine kinase/ protein-tyrosine kinase/ sugar binding_ S-locus protein kinase, putative	endomembrane system	other membranes	protein kinase activity	kinase activity | transferase activity	protein amino acid phosphorylation	protein metabolism | other cellular processes | other metabolic processes
AT4G34140	-2.6182	nucleic acid binding_ D111/G-patch domain-containing protein	intracellular	other intracellular components	nucleic acid binding	nucleic acid binding
AT2G27385	-2.61092	unknown protein	endomembrane system	other membranes	molecular_function_unknown	unknown molecular functions	biological_process_unknown	unknown biological processes
AT3G01500	-2.60665	CA1 (CARBONIC ANHYDRASE 1); carbonate dehydratase/ zinc ion binding_ carbonic anhydrase 1, chloroplast / carbonate dehydratase 1 (CA1)	chloroplast thylakoid membrane	plastid | chloroplast | other membranes | other cytoplasmic components | other intracellular components	carbonate dehydratase activity	other enzyme activity	carbon utilization	other metabolic processes
AT1G66100	-2.60126	toxin receptor binding_ thionin, putative	endomembrane system	other membranes	molecular_function_unknown	unknown molecular functions	defense response	other biological processes
AT2G43550	-2.55583	trypsin inhibitor FK506 binding / peptidyl-prolyl cis-trans isomerase	endomembrane system	other membranes	trypsin inhibitor activity	other molecular functions	defense response	other biological processes
Genes between 3 to 5 x less expressed in esk1-5 than in wild type (-2.5 < ratio < -1.5) and weakly expressed in wild type
AT5G08330	-2.47464	transcription factor_ TCP family transcription factor, putative	cellular_component_unknown	unknown cellular components	transcription factor activity	transcription factor activity	regulation of transcription	transcription | other cellular processes | other metabolic processes
AT1G04680	-2.46441	lyase/ pectate lyase	endomembrane system	other membranes	lyase activity	other enzyme activity	biological_process_unknown	unknown biological processes
AT2G39330	-2.46331	unknown protein_ jacalin lectin family protein	cellular_component_unknown	unknown cellular components	molecular_function_unknown	unknown molecular functions	biological_process_unknown	unknown biological processes
AT3G15450	-2.42719	unknown protein unknown protein			molecular_function_unknown	unknown molecular functions
AT5G46700	-2.35011	unknown protein binding	endomembrane system	other membranes	molecular_function_unknown	unknown molecular functions	aging	other biological processes
AT1G26945	-2.3059	transcription regulator	chloroplast	chloroplast	transcription regulator activity	other molecular functions	regulation of transcription	transcription | other cellular processes | other metabolic processes
AT4G24350	-2.26249	catalytic/ nutrient reservoir unknown protein	endomembrane system	other membranes	nutrient reservoir activity	other molecular functions	nucleoside metabolic process	other cellular processes | other metabolic processes
AT3G15630	-2.20847	unknown protein	chloroplast	chloroplast	molecular_function_unknown	unknown molecular functions	biological_process_unknown	unknown biological processes
AT3G16370	-2.05839	carboxylic ester hydrolase/ hydrolase, acting on ester bonds_ GDSL-motif lipase/hydrolase family protein	endomembrane system	other membranes	carboxylesterase activity	hydrolase activity	lipid metabolic process	other metabolic processes
AT4G27780	-2.03264	ACBP2 (ACYL-COA BINDING PROTEIN ACBP 2)_ acyl-CoA binding protein 2 (ACBP2)	endoplasmic reticulum	ER	acyl-CoA binding	other binding	lipid transport	transport
AT1G17130	-2.01879	unknown protein unknown protein	cellular_component_unknown	unknown cellular components	molecular_function_unknown	unknown molecular functions	biological_process_unknown	unknown biological processes
AT3G07010	-1.99461	lyase/ pectate lyase	endomembrane system	other membranes	lyase activity	other enzyme activity	biological_process_unknown	unknown biological processes
AT3G08770	-1.98798	LTP6; lipid binding_ lipid transfer protein 6 (LTP6)	endomembrane system	other membranes	lipid binding	other binding	lipid transport	transport
AT3G10550	-1.94678	phosphoprotein phosphatase	cellular_component_unknown	unknown cellular components	inositol or phosphatidylinositol phosphatase activity	hydrolase activity	dephosphorylation	other cellular processes | other metabolic processes
AT1G69700	-1.92262	ATHVA22C_ ABA-responsive protein (HVA22c)	endomembrane system	other membranes	molecular_function_unknown	unknown molecular functions	biological_process_unknown	unknown biological processes
AT1G03870	-1.84465	FLA9 (fasciclin-like arabinogalactan-protein 9)_ fasciclin-like arabinogalactan-protein (FLA9)	anchored to membrane	other membranes	molecular_function_unknown	unknown molecular functions	cell adhesion	other cellular processes
AT4G21280	-1.83521	calcium ion binding_ oxygen-evolving enhancer protein 3, chloroplast, putative (PSBQ1) (PSBQ)	chloroplast photosystem II	plastid | chloroplast | other membranes | other cytoplasmic components | other intracellular components	calcium ion binding	other binding
AT5G15350	-1.8305	copper ion binding / electron transporter_ plastocyanin-like domain-containing protein	anchored to membrane	other membranes	copper ion binding	other binding	electron transport	electron transport or energy pathways
AT3G53800	-1.75684	unknown protein_ armadillo/beta-catenin repeat family protein	cellular_component_unknown	unknown cellular components	binding	other binding	biological_process_unknown	unknown biological processes
AT1G71030	-1.75291	ATMYBL2; DNA binding / transcription factor_ myb family transcription factor	nucleus	nucleus	DNA binding	DNA or RNA binding	regulation of transcription, DNA-dependent	transcription | other cellular processes | other metabolic processes
AT3G43720	-1.71854	lipid binding_ protease inhibitor/seed storage/lipid transfer protein (LTP) family protein	anchored to membrane	other membranes	lipid binding	other binding	lipid transport	transport
AT5G23860	-1.69479	TUB8_ tubulin beta-8 chain (TUB8) (TUBB8)	tubulin complex	other intracellular components	structural constituent of cytoskeleton	structural molecule activity	microtubule-based process	cell organization and biogenesis
AT1G68585	-1.66045	unknown protein structural constituent of ribosome	cellular_component_unknown	unknown cellular components	metal ion binding	other binding	metal ion transport	transport
AT1G76110	-1.60789	transcription factor_ high mobility group (HMG1/2) family protein / ARID/BRIGHT DNA-binding domain-containing protein	intracellular	other intracellular components	transcription factor activity	transcription factor activity	regulation of transcription	transcription | other cellular processes | other metabolic processes
AT1G10470	-1.55946	ARR4 (RESPONSE REGULATOR 4); transcription regulator/ two-component response regulator	cytoplasm	other cytoplasmic components	protein binding	protein binding	cytokinin mediated signaling	signal transduction
AT3G26510	-1.51657	unknown protein_ octicosapeptide/Phox/Bem1p (PB1) domain-containing protein					biological_process_unknown	unknown biological processes
Genes between 2 to 3 x less expressed in esk1-5 than in wild type (-1.5 < ratio < -1) and weakly expressed in wild type
AT5G41050	-1.49104	unknown protein	endomembrane system	other membranes	molecular_function_unknown	unknown molecular functions	biological_process_unknown	unknown biological processes
AT1G65060	-1.48294	4CL3; 4-coumarate-CoA ligase	cellular_component_unknown	unknown cellular components	4-coumarate-CoA ligase activity	other enzyme activity	phenylpropanoid metabolic process	other cellular processes | other metabolic processes
AT4G18440	-1.47437	adenylosuccinate lyase/ catalytic_ adenylosuccinate lyase, putative / adenylosuccinase, putative	chloroplast	chloroplast	adenylosuccinate lyase activity	other enzyme activity	purine base biosynthetic process	other cellular processes | other metabolic processes
AT4G12970	-1.47418	unknown protein	endomembrane system	other membranes	molecular_function_unknown	unknown molecular functions	biological_process_unknown	unknown biological processes
AT2G03350	-1.46507	unknown protein	cellular_component_unknown	unknown cellular components	molecular_function_unknown	unknown molecular functions	biological_process_unknown	unknown biological processes
AT2G44210	-1.46012	unknown protein	endomembrane system	other membranes	molecular_function_unknown	unknown molecular functions	biological_process_unknown	unknown biological processes
AT3G60130	-1.4365	hydrolase, hydrolyzing O-glycosyl compounds_ glycosyl hydrolase family 1 protein / beta-glucosidase, putative (YLS1)	endomembrane system	other membranes	hydrolase activity, hydrolyzing O-glycosyl compounds	hydrolase activity	carbohydrate metabolic process	other metabolic processes
AT5G11330	-1.43382	oxidoreductase_ monooxygenase family protein	endomembrane system	other membranes	oxidoreductase activity	other enzyme activity	electron transport	electron transport or energy pathways
AT2G01420	-1.42427	PIN4 (PIN-FORMED 4); auxin:hydrogen symporter_ auxin transport protein, putative	endomembrane system	other membranes	auxin:hydrogen symporter activity	transporter activity	auxin polar transport	transport
AT4G14440	-1.4229	carnitine racemase/ catalytic_ enoyl-CoA hydratase/isomerase family protein	cellular_component_unknown	unknown cellular components	carnitine racemase activity	other enzyme activity	metabolic process	other metabolic processes
AT3G28500	-1.41845	structural constituent of ribosome_ 60S acidic ribosomal protein P2 (RPP2C)	ribosome	ribosome	structural constituent of ribosome	structural molecule activity	translational elongation	protein metabolism | other cellular processes | other metabolic processes
AT1G27360	-1.3953	DNA binding_ squamosa promoter-binding protein-like 11 (SPL11)	nucleus	nucleus	DNA binding	DNA or RNA binding	regulation of transcription	transcription | other cellular processes | other metabolic processes
AT1G10150	-1.3624	ATPP2-A10	mitochondrion	mitochondria	molecular_function_unknown	unknown molecular functions
AT3G16470	-1.34908	JR1_ jacalin lectin family protein					response to cold	response to stress | response to abiotic or biotic stimulus
AT5G49215	-1.34629	polygalacturonase_ glycoside hydrolase family 28 protein / polygalacturonase (pectinase) family protein	endomembrane system	other membranes	polygalacturonase activity	hydrolase activity	carbohydrate metabolic process	other metabolic processes
AT2G24550	-1.33841	unknown protein	cellular_component_unknown	unknown cellular components	molecular_function_unknown	unknown molecular functions	biological_process_unknown	unknown biological processes
AT2G46030	-1.33257	UBC6 (UBIQUITIN-CONJUGATING ENZYME 6); ubiquitin conjugating enzyme_ ubiquitin-conjugating enzyme 6 (UBC6)	cellular_component_unknown	unknown cellular components	ubiquitin-protein ligase activity	other enzyme activity	ubiquitin-dependent protein catabolic process	protein metabolism | other cellular processes | other metabolic processes
AT1G70820	-1.32268	intramolecular transferase, phosphotransferases_ phosphoglucomutase, putative / glucose phosphomutase, putative	chloroplast	chloroplast	intramolecular transferase activity, phosphotransferases	other enzyme activity	carbohydrate metabolic process	other metabolic processes
AT2G04570	-1.31339	carboxylic ester hydrolase/ hydrolase, acting on ester bonds_ GDSL-motif lipase/hydrolase family protein	endomembrane system	other membranes	carboxylesterase activity	hydrolase activity	lipid metabolic process	other metabolic processes
AT5G07580	-1.30979	DNA binding / transcription factor_ ethylene-responsive element-binding family protein	nucleus	nucleus	DNA binding	DNA or RNA binding	ethylene mediated signaling pathway	signal transduction
AT4G23400	-1.30916	PIP1;5/PIP1D; water channel_ major intrinsic family protein / MIP family protein	membrane	other membranes	water channel activity	transporter activity	response to salt stress	response to stress | response to abiotic or biotic stimulus
AT5G03760	-1.30336	ATCSLA09 (RESISTANT TO AGROBACTERIUM TRANSFORMATION 4); transferase, transferring glycosyl groups_ glycosyl transferase family 2 protein	cellular_component_unknown	unknown cellular components	mannan synthase activity	transferase activity	DNA mediated transformation	other biological processes
AT3G01670	-1.30088	unknown protein			molecular_function_unknown	unknown molecular functions	biological_process_unknown	unknown biological processes
AT4G07410	-1.29266	nucleotide binding_ transducin family protein / WD-40 repeat family protein	cellular_component_unknown	unknown cellular components	nucleotide binding	nucleotide binding	biological_process_unknown	unknown biological processes
AT4G17340	-1.26874	DELTA-TIP2/TIP2;2; water channel_ major intrinsic family protein / MIP family protein	membrane	other membranes	water channel activity	transporter activity	response to salt stress	response to stress | response to abiotic or biotic stimulus
AT4G38770	-1.26772	PRP4 (PROLINE-RICH PROTEIN 4)_ proline-rich family protein (PRP4)	cell wall	cell wall
AT2G29980	-1.25732	FAD3 (FATTY ACID DESATURASE 3); omega-3 fatty acid desaturase_ omega-3 fatty acid desaturase, endoplasmic reticulum (FAD3)	endoplasmic reticulum	ER	omega-3 fatty acid desaturase activity	other enzyme activity	unsaturated fatty acid biosynthetic process	other cellular processes | other metabolic processes
AT3G56400	-1.25547	WRKY70; transcription factor	nucleus	nucleus	transcription factor activity	transcription factor activity	camalexin biosynthetic process	other cellular processes | other metabolic processes
AT1G66350	-1.24392	RGL1 (RGA-LIKE 1); transcription factor_ gibberellin regulatory protein (RGL1)	nucleus	nucleus	transcription factor activity	transcription factor activity	gibberellic acid mediated signaling	signal transduction
AT4G28290	-1.24151	unknown protein	chloroplast	chloroplast	molecular_function_unknown	unknown molecular functions	biological_process_unknown	unknown biological processes
AT1G62540	-1.23106	disulfide oxidoreductase/ monooxygenase/ oxidoreductase_ flavin-containing monooxygenase family protein / FMO family protein			monooxygenase activity	other enzyme activity	electron transport	electron transport or energy pathways
AT5G45750	-1.2269	GTP binding_ Ras-related GTP-binding protein, putative	intracellular	other intracellular components	GTP binding	nucleotide binding	protein transport	transport
AT4G19170	-1.19232	NCED4 (NINE-CIS-EPOXYCAROTENOID DIOXYGENASE 4)_ 9-cis-epoxycarotenoid dioxygenase, putative / neoxanthin cleavage enzyme, putative / carotenoid cleavage dioxygenase, putative	plastoglobule	plastid | chloroplast | other cytoplasmic components | other intracellular components
AT1G52340	-1.18983	ABA2 (ABA DEFICIENT 2); oxidoreductase_ short-chain dehydrogenase/reductase (SDR) family protein	cytosol	cytosol	alcohol dehydrogenase activity	other enzyme activity	abscisic acid biosynthetic process	other cellular processes | other metabolic processes
AT4G33355	-1.18457	lipid binding unknown protein	endomembrane system	other membranes	lipid binding	other binding	lipid transport	transport
AT2G33810	-1.17602	SPL3 (SQUAMOSA PROMOTER BINDING PROTEIN-LIKE 3); transcription factor	nucleus	nucleus	DNA binding	DNA or RNA binding	flower development	developmental processes
AT2G26910	-1.17288	ATPase, coupled to transmembrane movement of substances_ ABC transporter family protein			ATPase activity, coupled to transmembrane movement of substances	hydrolase activity | transporter activity	multidrug transport	transport
AT2G32860	-1.16485	hydrolase, hydrolyzing O-glycosyl compounds_ glycosyl hydrolase family 1 protein	endomembrane system	other membranes	hydrolase activity, hydrolyzing O-glycosyl compounds	hydrolase activity	carbohydrate metabolic process	other metabolic processes
AT1G75500	-1.15994	unknown protein_ nodulin MtN21 family protein	membrane	other membranes
AT4G14830	-1.14776	unknown protein	cellular_component_unknown	unknown cellular components	molecular_function_unknown	unknown molecular functions	biological_process_unknown	unknown biological processes
AT4G38690	-1.14163	phospholipase C_ 1-phosphatidylinositol phosphodiesterase-related	cellular_component_unknown	unknown cellular components	phospholipase C activity	hydrolase activity	intracellular signaling cascade	signal transduction
AT3G50480	-1.11061	HR4 (HOMOLOG OF RPW8 4)_ broad-spectrum mildew resistance RPW8 family protein	endomembrane system	other membranes	molecular_function_unknown	unknown molecular functions	response to other organism	response to abiotic or biotic stimulus
AT5G52100	-1.0991	dihydrodipicolinate reductase_ dihydrodipicolinate reductase family protein	chloroplast	chloroplast	dihydrodipicolinate reductase activity	other enzyme activity	lysine biosynthetic process via diaminopimelate	other cellular processes | other metabolic processes
AT5G04160	-1.07913	organic anion transporter_ phosphate translocator-related	endomembrane system	other membranes	organic anion transmembrane transporter activity	transporter activity
AT3G11090	-1.07436	unknown protein_ LOB domain family protein / lateral organ boundaries domain family protein (LBD21)			molecular_function_unknown	unknown molecular functions	biological_process_unknown	unknown biological processes
AT5G02160	-1.04124	unknown protein	chloroplast thylakoid membrane	plastid | chloroplast | other membranes | other cytoplasmic components | other intracellular components	molecular_function_unknown	unknown molecular functions	biological_process_unknown	unknown biological processes
AT2G40475	-1.03949	unknown protein	cellular_component_unknown	unknown cellular components	molecular_function_unknown	unknown molecular functions	biological_process_unknown	unknown biological processes
AT2G34680	-1.0101	AIR9; protein binding_ leucine-rich repeat family protein	cellular_component_unknown	unknown cellular components	protein binding	protein binding	lateral root morphogenesis	developmental processes
AT5G59970	-1.00661	DNA binding_ histone H4	nucleosome	other intracellular components	DNA binding	DNA or RNA binding	chromosome organization and biogenesis (sensu Eukaryota)	cell organization and biogenesis
AT5G14610	-1.00431	ATP binding / ATP-dependent helicase/ helicase/ nucleic acid binding_ DEAD box RNA helicase, putative	cellular_component_unknown	unknown cellular components	ATP binding	nucleotide binding
